# Supplementary material for: Complete Chloroplast Genomes of Chlorophytum comosum and Chlorophytum gallabatense: Genome Structures, Comparative and Phylogenetic Analysis
Source: Plants (Basel). 2020 Mar 1;9(3):296. doi: 10.3390/plants9030296 (PMC7154914; doi:10.3390/plants9030296)
Supplement: Supplementary file 1 [file plants-09-00296-s001.zip]

Archive with 5 entries (4 files):
- Supplementary files/
- Supplementary files/S1  CODON USAGE.xlsx
- Supplementary files/S2  RNA EDITING.xlsx
- Supplementary files/S3 SSR.xlsx
- Supplementary files/S4 PHYLOGENY.xlsx
