# Supplementary material for: Complete Chloroplast Genomes of Chlorophytum comosum and Chlorophytum gallabatense: Genome Structures, Comparative and Phylogenetic Analysis
Source: Plants (Basel). 2020 Mar 1;9(3):296. doi: 10.3390/plants9030296 (PMC7154914; doi:10.3390/plants9030296)
Supplement: Supplementary file 1 [file plants-09-00296-s001.zip › Supplementary files/S1 CODON USAGE.xlsx]

## Sheet: S1
Complete Chloroplast Genomes of Chlorophytum comosum and Chlorophytum gallabatense: Genome Structures, Comparative and Phylogenetic Analysis
Chlorophytum comosum Average# codons=20479							Chlorophytum gallabatense Average# codons=20453
Relative synonymous codon usage is given in parentheses following the codon frequency							Relative synonymous codon usage is given in parentheses following the codon frequency
Domain: Data							Domain: Data
Codon	Count	RSCU	percentage				Codon	Count	RSCU	percentage
UUU(F)	764	1.31	5.69				UUU(F)	765	1.31	5.7
UUC(F)	402	0.69					UUC(F)	401	0.69
UUA(L)	704	1.98	10.41				UUA(L)	703	1.98	10.43
UUG(L)	442	1.24					UUG(L)	441	1.24
CUU(L)	442	1.24					CUU(L)	443	1.25
CUC(L)	128	0.36					CUC(L)	131	0.37
CUA(L)	287	0.81					CUA(L)	286	0.8
CUG(L)	129	0.36					CUG(L)	129	0.36
AUU(I)	876	1.46	8.77				AUU(I)	879	1.47	8.75
AUC(I)	338	0.56					AUC(I)	340	0.57
AUA(I)	583	0.97					AUA(I)	570	0.96
AUG(M)	473	1	2.31				AUG(M)	475	1	2.32
GUU(V)	429	1.46	5.74				GUU(V)	425	1.45	5.73
GUC(V)	136	0.46					GUC(V)	137	0.47
GUA(V)	466	1.59					GUA(V)	467	1.59
GUG(V)	144	0.49					GUG(V)	143	0.49
UCU(S)	443	1.72	7.56				UCU(S)	445	1.71	7.62
UCC(S)	256	0.99					UCC(S)	251	0.97
UCA(S)	294	1.14					UCA(S)	295	1.14
UCG(S)	146	0.57					UCG(S)	152	0.58
AGU(S)	331	1.28					AGU(S)	337	1.3
AGC(S)	79	0.31					AGC(S)	79	0.3
CCU(P)	353	1.63	4.24				CCU(P)	351	1.62	4.24
CCC(P)	179	0.82					CCC(P)	180	0.83
CCA(P)	226	1.04					CCA(P)	225	1.04
CCG(P)	110	0.51					CCG(P)	112	0.52
ACU(T)	430	1.67	5.03				ACU(T)	427	1.66	5.04
ACC(T)	194	0.75					ACC(T)	195	0.76
ACA(T)	309	1.2					ACA(T)	312	1.21
ACG(T)	98	0.38					ACG(T)	96	0.37
GCU(A)	562	1.86	5.9				GCU(A)	562	1.87	5.88
GCC(A)	172	0.57					GCC(A)	171	0.57
GCA(A)	348	1.15					GCA(A)	349	1.16
GCG(A)	126	0.42					GCG(A)	121	0.4
UAU(Y)	598	1.6	3.65				UAU(Y)	599	1.6	3.65
UAC(Y)	150	0.4					UAC(Y)	148	0.4
CAU(H)	377	1.54	2.4				CAU(H)	370	1.52	2.38
CAC(H)	114	0.46					CAC(H)	117	0.48
CAA(Q)	552	1.52	3.55				CAA(Q)	550	1.52	3.55
CAG(Q)	176	0.48					CAG(Q)	176	0.48
AAU(N)	693	1.54	4.9				AAU(N)	689	1.54	4.37
AAC(N)	208	0.46					AAC(N)	204	0.46
AAA(K)	719	1.48	4.75				AAA(K)	718	1.48	4.76
AAG(K)	253	0.52					AAG(K)	255	0.52
GAU(D)	661	1.59	4.06				GAU(D)	651	1.58	4.02
GAC(D)	170	0.41					GAC(D)	171	0.42
GAA(E)	775	1.48	5.1				GAA(E)	778	1.49	5.1
GAG(E)	269	0.52					GAG(E)	266	0.51
UGU(C)	177	1.55	1.11				UGU(C)	180	1.57	1.12
UGC(C)	51	0.45					UGC(C)	50	0.43
UGG(W)	360	1	1.76				UGG(W)	361	1	1.77
CGU(R)	277	1.37	5.93				CGU(R)	277	1.37	5.95
CGC(R)	89	0.44					CGC(R)	88	0.43
CGA(R)	276	1.36					CGA(R)	273	1.35
CGG(R)	88	0.43					CGG(R)	91	0.45
AGA(R)	372	1.84					AGA(R)	379	1.87
AGG(R)	112	0.55					AGG(R)	109	0.54
GGU(G)	502	1.35	7.27				GGU(G)	498	1.34	7.26
GGC(G)	141	0.38					GGC(G)	142	0.38
GGA(G)	600	1.61					GGA(G)	593	1.6
GGG(G)	246	0.66					GGG(G)	251	0.68
UAA(*)	37	1.5	0.36				UAA(*)	36	1.46	0.36
UAG(*)	19	0.77					UAG(*)	18	0.73
UGA(*)	18	0.73					UGA(*)	20	0.81
Anemarrhena asphodeloides Average# codons=20460							Allium victorialis Average# codons=20389
Relative synonymous codon usage is given in parantheses following the codon frequency							Relative synonymous codon usage is given in parantheses following the codon frequency
Domain: Data							Domain: Data
Codon	Count	RSCU	percentage				Codon	Count	RSCU	percentage
UUU(F)	727	1.26	5.65				UUU(F)	759	1.31	5.7
UUC(F)	428	0.74					UUC(F)	404	0.69
UUA(L)	686	1.94	10.37				UUA(L)	711	2.02	10.34
UUG(L)	433	1.22					UUG(L)	442	1.26
CUU(L)	435	1.23					CUU(L)	441	1.26
CUC(L)	143	0.4					CUC(L)	126	0.36
CUA(L)	290	0.82					CUA(L)	270	0.77
CUG(L)	134	0.38					CUG(L)	118	0.34
AUU(I)	854	1.47	8.54				AUU(I)	897	1.51	8.75
AUC(I)	366	0.63					AUC(I)	336	0.57
AUA(I)	527	0.9					AUA(I)	551	0.93
AUG(M)	477	1	2.33				AUG(M)	485	1	2.38
GUU(V)	429	1.43	5.86				GUU(V)	436	1.48	5.77
GUC(V)	146	0.49					GUC(V)	132	0.45
GUA(V)	463	1.54					GUA(V)	446	1.52
GUG(V)	161	0.54					GUG(V)	162	0.55
UCU(S)	441	1.69	7.66				UCU(S)	457	1.75	7.69
UCC(S)	258	0.99					UCC(S)	245	0.94
UCA(S)	304	1.16					UCA(S)	316	1.21
UCG(S)	149	0.57					UCG(S)	131	0.5
AGU(S)	333	1.28					AGU(S)	334	1.28
AGC(S)	82	0.31					AGC(S)	85	0.33
CCU(P)	352	1.61	4.28				CCU(P)	332	1.55	4.2
CCC(P)	179	0.82					CCC(P)	192	0.9
CCA(P)	232	1.06					CCA(P)	236	1.1
CCG(P)	112	0.51					CCG(P)	97	0.45
ACU(T)	423	1.61	5.13				ACU(T)	437	1.7	5.04
ACC(T)	205	0.78					ACC(T)	185	0.72
ACA(T)	313	1.19					ACA(T)	309	1.2
ACG(T)	109	0.42					ACG(T)	96	0.37
GCU(A)	550	1.82	5.89				GCU(A)	561	1.86	5.91
GCC(A)	193	0.64					GCC(A)	176	0.58
GCA(A)	343	1.14					GCA(A)	358	1.19
GCG(A)	120	0.4					GCG(A)	110	0.37
UAU(Y)	592	1.58	3.67				UAU(Y)	610	1.62	3.69
UAC(Y)	159	0.42					UAC(Y)	142	0.38
CAU(H)	381	1.52	2.44				CAU(H)	386	1.55	2.44
CAC(H)	119	0.48					CAC(H)	112	0.45
CAA(Q)	536	1.48	3.54				CAA(Q)	557	1.52	3.59
CAG(Q)	189	0.52					CAG(Q)	175	0.48
AAU(N)	669	1.52	4.29				AAU(N)	689	1.55	4.36
AAC(N)	209	0.48					AAC(N)	200	0.45
AAA(K)	693	1.47	4.59				AAA(K)	712	1.49	4.68
AAG(K)	247	0.53					AAG(K)	243	0.51
GAU(D)	644	1.59	3.96				GAU(D)	642	1.62	3.9
GAC(D)	166	0.41					GAC(D)	153	0.38
GAA(E)	777	1.48	5.12				GAA(E)	775	1.49	5.11
GAG(E)	271	0.52					GAG(E)	266	0.51
UGU(C)	176	1.5	1.15				UGU(C)	182	1.54	1.16
UGC(C)	59	0.5					UGC(C)	54	0.46
UGG(W)	358	1	1.75				UGG(W)	358	1	1.76
CGU(R)	289	1.39	6.09				CGU(R)	283	1.42	5.88
CGC(R)	85	0.41					CGC(R)	74	0.37
CGA(R)	283	1.36					CGA(R)	276	1.38
CGG(R)	93	0.45					CGG(R)	89	0.45
AGA(R)	381	1.83					AGA(R)	368	1.84
AGG(R)	117	0.56					AGG(R)	110	0.55
GGU(G)	498	1.33	7.31				GGU(G)	494	1.33	7.29
GGC(G)	148	0.4					GGC(G)	136	0.37
GGA(G)	597	1.6					GGA(G)	612	1.65
GGG(G)	253	0.68					GGG(G)	244	0.66
UAA(*)	34	1.38	0.36				UAA(*)	38	1.54	0.36
UAG(*)	22	0.89					UAG(*)	21	0.85
UGA(*)	18	0.73					UGA(*)	15	0.61
Anthericum ramosum Average# codons=20532							Asparagus officinalis Average# codons=19986
Relative synonymous codon usage is given in parentheses following the codon frequency							Relative synonymous codon usage is given in parentheses following the codon frequency
Domain: Data							Domain: Data
Codon	Count	RSCU	percentage				Codon	Count	RSCU	percentage
UUU(F)	752	1.3	5.64				UUU(F)	714	1.28	5.58
UUC(F)	405	0.7					UUC(F)	402	0.72
UUA(L)	710	1.99	10.45				UUA(L)	699	2	10.49
UUG(L)	436	1.22					UUG(L)	426	1.22
CUU(L)	451	1.26					CUU(L)	439	1.26
CUC(L)	127	0.36					CUC(L)	126	0.36
CUA(L)	291	0.81					CUA(L)	282	0.81
CUG(L)	130	0.36					CUG(L)	124	0.35
AUU(I)	898	1.49	8.82				AUU(I)	839	1.47	8.56
AUC(I)	342	0.57					AUC(I)	333	0.58
AUA(I)	571	0.95					AUA(I)	538	0.94
AUG(M)	476	1	2.32				AUG(M)	474	1	2.37
GUU(V)	431	1.47	5.71				GUU(V)	425	1.46	5.82
GUC(V)	136	0.46					GUC(V)	150	0.52
GUA(V)	461	1.57					GUA(V)	432	1.48
GUG(V)	145	0.49					GUG(V)	157	0.54
UCU(S)	437	1.67	7.63				UCU(S)	419	1.68	7.5
UCC(S)	256	0.98					UCC(S)	242	0.97
UCA(S)	308	1.18					UCA(S)	297	1.19
UCG(S)	150	0.57					UCG(S)	130	0.52
AGU(S)	337	1.29					AGU(S)	338	1.35
AGC(S)	78	0.3					AGC(S)	73	0.29
CCU(P)	352	1.61	4.25				CCU(P)	335	1.55	4.33
CCC(P)	183	0.84					CCC(P)	182	0.84
CCA(P)	229	1.05					CCA(P)	243	1.12
CCG(P)	109	0.5					CCG(P)	106	0.49
ACU(T)	431	1.66	5.05				ACU(T)	433	1.67	5.19
ACC(T)	194	0.75					ACC(T)	192	0.74
ACA(T)	315	1.22					ACA(T)	306	1.18
ACG(T)	97	0.37					ACG(T)	106	0.41
GCU(A)	559	1.86	5.85				GCU(A)	542	1.81	5.99
GCC(A)	176	0.59					GCC(A)	187	0.62
GCA(A)	346	1.15					GCA(A)	345	1.15
GCG(A)	121	0.4					GCG(A)	123	0.41
UAU(Y)	596	1.6	3.63				UAU(Y)	598	1.6	3.74
UAC(Y)	150	0.4					UAC(Y)	149	0.4
CAU(H)	381	1.54	2.41				CAU(H)	375	1.52	2.46
CAC(H)	114	0.46					CAC(H)	117	0.48
CAA(Q)	553	1.52	3.54				CAA(Q)	522	1.5	3.48
CAG(Q)	173	0.48					CAG(Q)	174	0.5
AAU(N)	698	1.54	4.41				AAU(N)	658	1.54	4.27
AAC(N)	207	0.46					AAC(N)	195	0.46
AAA(K)	703	1.47	4.66				AAA(K)	681	1.49	4.57
AAG(K)	253	0.53					AAG(K)	233	0.51
GAU(D)	683	1.59	4.19				GAU(D)	617	1.59	3.89
GAC(D)	176	0.41					GAC(D)	160	0.41
GAA(E)	775	1.49	5.08				GAA(E)	767	1.51	5.08
GAG(E)	267	0.51					GAG(E)	249	0.49
UGU(C)	174	1.53	1.11				UGU(C)	172	1.53	1.13
UGC(C)	53	0.47					UGC(C)	53	0.47
UGG(W)	360	1	1.75				UGG(W)	343	1	1.72
CGU(R)	278	1.36	5.96				CGU(R)	287	1.42	6.08
CGC(R)	89	0.44					CGC(R)	75	0.37
CGA(R)	273	1.34					CGA(R)	278	1.37
CGG(R)	92	0.45					CGG(R)	97	0.48
AGA(R)	377	1.85					AGA(R)	362	1.79
AGG(R)	115	0.56					AGG(R)	116	0.57
GGU(G)	496	1.34	7.2				GGU(G)	495	1.34	7.38
GGC(G)	144	0.39					GGC(G)	143	0.39
GGA(G)	595	1.61					GGA(G)	601	1.63
GGG(G)	243	0.66					GGG(G)	236	0.64
UAA(*)	35	1.42	0.36				UAA(*)	35	1.42	0.37
UAG(*)	20	0.81					UAG(*)	21	0.85
UGA(*)	19	0.77					UGA(*)	18	0.73
Chlorophytum rhizopendulum Average# codons=20287
Relative synonymous codon usage is given in parentheses following the codon frequency
Domain: Data
Codon	Count	RSCU	percentage
UUU(F)	761	1.31	5.71
UUC(F)	398	0.69
UUA(L)	708	1.99	10.5
UUG(L)	440	1.24
CUU(L)	438	1.23
CUC(L)	129	0.36
CUA(L)	289	0.81
CUG(L)	127	0.36
AUU(I)	868	1.46	8.8
AUC(I)	340	0.57
AUA(I)	577	0.97
AUG(M)	473	1	2.33
GUU(V)	429	1.47	5.75
GUC(V)	139	0.48
GUA(V)	450	1.54
GUG(V)	148	0.51
UCU(S)	434	1.73	7.41
UCC(S)	250	1
UCA(S)	287	1.14
UCG(S)	148	0.59
AGU(S)	310	1.24
AGC(S)	75	0.3
CCU(P)	351	1.63	4.24
CCC(P)	181	0.84
CCA(P)	225	1.05
CCG(P)	104	0.48
ACU(T)	433	1.69	5.06
ACC(T)	189	0.74
ACA(T)	315	1.23
ACG(T)	90	0.35
GCU(A)	557	1.84	6
GCC(A)	177	0.59
GCA(A)	350	1.16
GCG(A)	125	0.41
UAU(Y)	588	1.61	3.5
UAC(Y)	142	0.39
CAU(H)	374	1.53	2.41
CAC(H)	114	0.47
CAA(Q)	554	1.52	3.6
CAG(Q)	176	0.48
AAU(N)	686	1.56	4.34
AAC(N)	194	0.44
AAA(K)	715	1.5	4.71
AAG(K)	241	0.5
GAU(D)	645	1.59	3.99
GAC(D)	165	0.41
GAA(E)	774	1.5	5.08
GAG(E)	257	0.5
UGU(C)	174	1.54	1.11
UGC(C)	52	0.46
UGG(W)	357	1	1.76
CGU(R)	275	1.35	6
CGC(R)	89	0.44
CGA(R)	274	1.35
CGG(R)	92	0.45
AGA(R)	371	1.83
AGG(R)	117	0.58
GGU(G)	494	1.34	7.26
GGC(G)	136	0.37
GGA(G)	596	1.62
GGG(G)	246	0.67
UAA(*)	36	1.46	0.36
UAG(*)	19	0.77
UGA(*)	19	0.77

## Sheet: Sheet2
	Chlorophytum comosum	Chlorophytum gallabatense	Anemarrhena asphodeloides	Allium victorialis	Anthericum ramosum	Asparagus officinalis	Chlorophytum rhizopendulum
Phe	0.0569	0.057	0.0565	0.057	0.0564	0.0558	0.0571
Leu	0.1041	0.1043	0.1037	0.1034	0.1045	0.1049	0.105
Ile	0.0877	0.0875	0.0854	0.0875	0.0882	0.0856	0.088
Met	0.0231	0.0232	0.0233	0.0238	0.0232	0.0237	0.0233
Val	0.0574	0.0573	0.0586	0.0577	0.0571	0.0582	0.0575
Ser	0.0756	0.0762	0.0766	0.0769	0.0763	0.075	0.0741
Pro	0.0424	0.0424	0.0428	0.042	0.0425	0.0433	0.0424
Thr	0.0503	0.0504	0.0513	0.0504	0.0505	0.0519	0.0506
Ala	0.059	0.0588	0.0589	0.0591	0.0585	0.0599	0.06
Tyr	0.0365	0.0365	0.0367	0.0369	0.0363	0.0374	0.035
His	0.024	0.0238	0.0244	0.0244	0.0241	0.0246	0.0241
Gln	0.0355	0.0355	0.0354	0.0359	0.0354	0.0348	0.036
Asn	0.049	0.0437	0.0429	0.0436	0.0441	0.0427	0.0434
lys	0.0475	0.0476	0.0459	0.0468	0.0466	0.0457	0.0471
Asp	0.0406	0.0402	0.0396	0.039	0.0419	0.0389	0.0399
Glu	0.051	0.051	0.0512	0.0511	0.0508	0.0508	0.0508
Cys	0.0111	0.0112	0.0115	0.0116	0.0111	0.0113	0.0111
Trp	0.0176	0.0177	0.0175	0.0176	0.0175	0.0172	0.0176
Arg	0.0593	0.0595	0.0609	0.0588	0.0596	0.0608	0.06
Gly	0.0727	0.0726	0.0731	0.0729	0.072	0.0738	0.0726
Stop codons	0.0036	0.0036	0.0036	0.0036	0.0036	0.0037	0.0036

## Sheet: Sheet3
			Chlorophytum comosum	Chlorophytum gallabatense	Anemarrhena asphodeloides	Allium victorialis	Anthericum ramosum	Asparagus officinalis	Chlorophytum rhizopendulum
Phenylalanine	Phe	F	2	2	2	2	2	2	2
Leucine	Leu	L	6	6	6	6	6	6	6
Isoleucine	Ile	I	3	3	3	3	3	3	3
Methionine	Met	M	1	1	1	1	1	1	1
Valine	Val	V	4	4	4	4	4	4	4
Serine	Ser	S	6	6	6	6	6	6	6
Proline	Pro	P	4	4	4	4	4	4	4
Threonine	Thr	T	4	4	4	4	4	4	4
Alanine	Ala	A	4	4	4	4	4	4	4
Tyrosine	Tyr	Y	2	2	2	2	2	2	2
Histidine	His	H	2	2	2	2	2	2	2
Glutamine	Gln	Q	2	2	2	2	2	2	2
Asparagine	Asn	N	2	2	2	2	2	2	2
Lysine	lys	K	2	2	2	2	2	2	2
Aspartic acid	Asp	D	2	2	2	2	2	2	2
Glutamic acid	Glu	E	2	2	2	2	2	2	2
Cysteine	Cys	C	2	2	2	2	2	2	2
Tryptophan	Trp	W	1	1	1	1	1	1	1
Arginine	Arg	R	6	6	6	6	6	6	6
Glycine	Gly	G	4	4	4	4	4	4	4
End	*	*	3	3	3	3	3	3	3
