# Supplementary material for: Complete Chloroplast Genomes of Chlorophytum comosum and Chlorophytum gallabatense: Genome Structures, Comparative and Phylogenetic Analysis
Source: Plants (Basel). 2020 Mar 1;9(3):296. doi: 10.3390/plants9030296 (PMC7154914; doi:10.3390/plants9030296)
Supplement: Supplementary file 1 [file plants-09-00296-s001.zip › Supplementary files/S2 RNA EDITING.xlsx]

## Sheet: S2
Complete Chloroplast Genomes of Chlorophytum comosum and Chlorophytum gallabatense: Genome Structures, Comparative and Phylogenetic Analysis
	chlorophytum comosum
matK	Nt Pos		AA Pos		Align Col				Effect		Score		TOTAL
	52		18		18				CTC (L) => TTC (F)		1		5		T-I	4
	478		160		165				CAC (H) => TAC (Y)		1				T-M	5
	934		312		317				CAT (H) => TAT (Y)		1				H-Y	7
	1282		428		433				CAT (H) => TAT (Y)		1				P-L	6
	1405		469		474				CCG (P) => TCG (S)		0.86				R-C	1
															R-W	2
atpF															L-F	5
	19		7		7				CCT (P) => TCT (S)		0.86		2		A-V	1
	92		31		31				CCA (P) => CTA (L)		0.86				S-L	21
															S-F	8
rpoC2															P-S	4
	824		275		287				GCC (A) => GTC (V)		0.86		4
	1291		431		449				CCT (P) => TCT (S)		0.86
	2293		765		953				CGG (R) => TGG (W)		1
	2875		959		1161				CCG (P) => TCG (S)		0.86
rpoC1
	41		14		14				CCA (P) => CTA (L)		1		3
	80		27		27				ACC (T) => ATC (I)		0.86
	182		61		61				TCT (S) => TTT (F)		1
rpoB
	338		113		113				TCT (S) => TTT (F)		1		5
	473		158		159				TCA (S) => TTA (L)		0.86
	551		184		185				TCA (S) => TTA (L)		1
	566		189		190				TCG (S) => TTG (L)		1
	2000		667		684				TCT (S) => TTT (F)		1
rps14
	80		27		27				TCA (S) => TTA (L)		1		2
	149		50		53				TCA (S) => TTA (L)		1
ycf3
	44		15		15				TCT (S) => TTT (F)		1		3
	185		62		62				ACG (T) => ATG (M)		1
	185		136		136				TCC (S) => TTC (F)		1
accD
	1343		448		478				TCA (S) => TTA (L)		1		2
	1547		516		546				TCA (S) => TTA (L)		1
psbF
	77		26		26				TCT (S) => TTT (F)		1		1
rpl20
	308		103		103				TCA (S) => TTA (L)		0.86		1
clpP
	349		117		118				CTC (L) => TTC (F)		0.86		2
	556		186		187				CAT (H) => TAT (Y)		1
petB
	418		140		140				CGG (R) => TGG (W)		1		2
	611		204		204				CCA (P) => CTA (L)		1
rpoA
	368		123		123				TCA (S) => TTA (L)		1		1
rps8
	182		61		61				TCA (S) => TTA (L)		0.86		1
rpl2
	2		1		1				ACG (T) => ATG (M)		1		1
ndhB
	149		50		50				TCA (S) => TTA (L)		1		12
	467		156		156				CCA (P) => CTA (L)		1
	542		181		181				ACG (T) => ATG (M)		1
	586		196		196				CAT (H) => TAT (Y)		1
	704		235		235				TCC (S) => TTC (F)		1
	737		246		246				CCA (P) => CTA (L)		1
	830		277		277				TCA (S) => TTA (L)		1
	836		279		279				TCA (S) => TTA (L)		1
	1102		368		368				CGC (R) => TGC (C)		1
	1112		371		371				TCA (S) => TTA (L)		1
	1255		419		419				CAT (H) => TAT (Y)		1
	1481		494		494				CCA (P) => CTA (L)		1
ndhF
	160		54		54				CTT (L) => TTT (F)		1		7
	259		87		87				CAC (H) => TAC (Y)		1
	290		97		97				TCA (S) => TTA (L)		1
	586		196		196				CTT (L) => TTT (F)		0.8
	1496		499		499				ACG (T) => ATG (M)		0.8
	1754		585		593				ACA (T) => ATA (I)		1
	2005		669		677				CTT (L) => TTT (F)		1
ccsA
	647		216		226				ACT (T) => ATT (I)		0.86		2
	818		273		283				TCA (S) => TTA (L)		1
ndhD
	2		1		1				ACG (T) => ATG (M)		1		3
	674		225		225				TCG (S) => TTG (L)		1
	878		293		293				TCA (S) => TTA (L)		1
ndhG
	155		52		52				TCA (S) => TTA (L)		1		2
	314		105		105				ACA (T) => ATA (I)		0.8
ndhA
	56		19		19				TCG (S) => TTG (L)		1		3
	482		161		161				TCA (S) => TTA (L)		1
	1079		360		360				TCC (S) => TTC (F)		1
TOTAL
21
	Chlorophytum gallabatense
matK	Nt Pos		AA Pos		Align Col			Effect	Score					T-I	4
	52		18		18			CTC (L) => TTC (F)	1		5			T-M	6
	478		160		165			CAT (H) => TAT (Y)	1					H-Y	7
	934		312		317			CAT (H) => TAT (Y)	1					P-L	6
	1282		428		433			CAT (H) => TAT (Y)	1					R-C	1
	1405		469		474			CCG (P) => TCG (S)	0.86					R-W	2
														L-F	5
atpF														A-V	1
	19		7		7			CCT (P) => TCT (S)	0.86		2			S-L	22
	92		31		31			CCA (P) => CTA (L)	0.86					S-F	8
														P-S	4
rpoC2
	824		275		287			GCC (A) => GTC (V)	0.86		4
	1291		431		449			CCT (P) => TCT (S)	0.86
	2293		765		953			CGG (R) => TGG (W)	1
	2875		959		1161			CCG (P) => TCG (S)	0.86
rpoC1
	41		14		14			CCA (P) => CTA (L)	1		3
	80		27		27			ACC (T) => ATC (I)	0.86
	182		61		61			TCT (S) => TTT (F)	1
rpoB
	338		113		113			TCT (S) => TTT (F)	1		5
	473		158		159			TCA (S) => TTA (L)	0.86
	551		184		185			TCA (S) => TTA (L)	1
	566		189		190			TCG (S) => TTG (L)	1
	2000		667		684			TCT (S) => TTT (F)	1
rps14
	80		27		27			TCA (S) => TTA (L)	1		2
	149		50		53			TCA (S) => TTA (L)	1
ycf3
	44		15		15			TCT (S) => TTT (F)	1		3
	185		62		62			ACG (T) => ATG (M)	1
	407		136		136			TCC (S) => TTC (F)	1
accD
	1256		419		449			TCA (S) => TTA (L)	1		2
	1460		487		517			TCA (S) => TTA (L)	1
psbF
	77		26		26			TCT (S) => TTT (F)	1		1
rpl20
	308		103		103			TCA (S) => TTA (L)	0.86		1
clpP
	349		117		118			CTC (L) => TTC (F)	0.86		2
	556		186		187			CAT (H) => TAT (Y)	1
petB
	2		1		1			ACG (T) => ATG (M)	1		3
	418		140		140			CGG (R) => TGG (W)	1
	611		204		204			CCA (P) => CTA (L)	1
rpoA
	368		123		123			TCA (S) => TTA (L)	1		1
rps8
	182		61		61			TCA (S) => TTA (L)	0.86		1
rpl2
	2		1		1			ACG (T) => ATG (M)	1		1
ndhB
	149		50		50			TCA (S) => TTA (L)	1		12
	467		156		156			CCA (P) => CTA (L)	1
	542		181		181			ACG (T) => ATG (M)	1
	586		196		196			CAT (H) => TAT (Y)	1
	704		235		235			TCC (S) => TTC (F)	1
	737		246		246			CCA (P) => CTA (L)	1
	830		277		277			TCA (S) => TTA (L)	1
	836		279		279			TCA (S) => TTA (L)	1
	1102		368		368			CGC (R) => TGC (C)	1
	1112		371		371			TCA (S) => TTA (L)	1
	1255		419		419			CAT (H) => TAT (Y)	1
	1481		494		494			CCA (P) => CTA (L)	1
ndhF
	160		54		54			CTT (L) => TTT (F)	1		7
	259		87		87			CAC (H) => TAC (Y)	1
	290		97		97			TCA (S) => TTA (L)	1
	586		196		196			CTT (L) => TTT (F)	0.8
	1496		499		499			ACG (T) => ATG (M)	0.8
	1754		585		593			ACA (T) => ATA (I)	1
	2005		669		677			CTT (L) => TTT (F)	1
ccsA
	647		216		226			ACT (T) => ATT (I)	0.86		2
	818		273		283			TCA (S) => TTA (L)	1
ndhD
	2		1		1			ACG (T) => ATG (M)	1		4
	59		20		20			TCA (S) => TTA (L)	1
	674		225		225			TCG (S) => TTG (L)	1
	878		293		293			TCA (S) => TTA (L)	1
ndhG
	155		52		52			TCA (S) => TTA (L)	1		2
	314		105		105			ACA (T) => ATA (I)	0.8
ndhA
	56		19		19			TCG (S) => TTG (L)	1		3
	482		161		161			TCA (S) => TTA (L)	1
	1079		360		360			TCC (S) => TTC (F)	1
TOTAL
21
	Allium victorialis
matK	Nt Pos		AA Pos		Align Col			Effect		Score		TOTAL
	173		58		61			TCA (S) => TTA (L)		1		4		T-I	3
	481		161		167			CAT (H) => TAT (Y)		1				T-M	3
	700		234		240			CTT (L) => TTT (F)		0.86				H-Y	6
	940		314		320			CAT (H) => TAT (Y)		1				P-L	5
														R-C	1
atpA														R-W	1
	914		305		305			TCA (S) => TTA (L)		1		1		L-F	3
														A-V	1
atpI														S-L	31
	428		143		146			CCC (P) => CTC (L)		1		2		S-F	8
	629		210		213			TCA (S) => TTA (L)		1
rpoC2
	812		271		283			GCC (A) => GTC (V)		0.86		4
	2081		694		880			ACA (T) => ATA (I)		1
	3128		1043		1256			TCC (S) => TTC (F)		0.86
	3719		1240		1457			TCG (S) => TTG (L)		0.86
rpoC1
	182		61		61			TCT (S) => TTT (F)		1		1
rpoB
	338		113		113			TCT (S) => TTT (F)		1		6
	473		158		159			TCG (S) => TTG (L)		0.86
	551		184		185			TCA (S) => TTA (L)		1
	566		189		190			TCA (S) => TTA (L)		1
	623		208		209			TCG (S) => TTG (L)		0.86
	1360		454		466			CTT (L) => TTT (F)		1
rps14
	149		50		53			TCA (S) => TTA (L)		1		1
ycf3
	44		15		15			TCT (S) => TTT (F)		1		3
	188		63		63			ACG (T) => ATG (M)		1
	194		65		65			TCA (S) => TTA (L)		1
accD
	1157		386		425			TCA (S) => TTA (L)		1		2
	1361		454		493			TCA (S) => TTA (L)		1
psbF
	77		26		26			TCT (S) => TTT (F)		1		1
petG
	14		5		5			TCT (S) => TTT (F)		0.86		1
rpl20
	308		103		103			TCA (S) => TTA (L)		0.86		1
clpP
	559		187		187			CAT (H) => TAT (Y)		1		1
petB
	427		143		143			CGG (R) => TGG (W)		1		1
rpoA
	368		123		123			TCA (S) => TTA (L)		1		1
rps8
	182		61		61			TCA (S) => TTA (L)		0.86		1
ndhB
	149		50		50			TCA (S) => TTA (L)		1		14
	467		156		156			CCA (P) => CTA (L)		1
	542		181		181			ACG (T) => ATG (M)		1
	586		196		196			CAT (H) => TAT (Y)		1
	611		204		204			TCA (S) => TTA (L)		0.8
	704		235		235			TCC (S) => TTC (F)		1
	737		246		246			CCA (P) => CTA (L)		1
	830		277		277			TCA (S) => TTA (L)		1
	836		279		279			TCA (S) => TTA (L)		1
	1102		368		368			CGC (R) => TGC (C)		1
	1112		371		371			TCA (S) => TTA (L)		1
	1193		398		398			TCA (S) => TTA (L)		1
	1255		419		419			CAT (H) => TAT (Y)		1
	1481		494		494			CCA (P) => CTA (L)		1
ndhF
	259		87		87			CAC (H) => TAC (Y)		1		4
	290		97		97			TCA (S) => TTA (L)		1
	1700		567		582			CCT (P) => CTT (L)		0.8
	1733		578		593			ACA (T) => ATA (I)		1
ccsA
	815		272		283			TCA (S) => TTA (L)		1		1
ndhD
	2		1		1			ACG (T) => ATG (M)		1		6
	59		20		20			TCA (S) => TTA (L)		1
	674		225		225			TCA (S) => TTA (L)		1
	878		293		293			TCA (S) => TTA (L)		1
	947		316		316			ACA (T) => ATA (I)		1
	1258		420		420			CTT (L) => TTT (F)		1
ndhG
	122		41		41			TCG (S) => TTG (L)		0.8		2
	155		52		52			TCA (S) => TTA (L)		1
ndhA
	56		19		19			TCG (S) => TTG (L)		1		4
	482		161		161			TCA (S) => TTA (L)		1
	572		191		191			TCA (S) => TTA (L)		1
	1079		360		360			TCC (S) => TTC (F)		1
TOTAL
22
	Asparagus officinalis
matK	Nt Pos		AA Pos		Align Col			Effect		Score		TOTAL
	475		159		165			CAT (H) => TAT (Y)		1		2		T-I	7
	934		312		318			CAT (H) => TAT (Y)		1				T-M	4
	1282		428		434			CAC (H) => TAC (Y)		1				H-Y	6
														P-L	7
atpF														R-C	1
	92		31		31			CCA (P) => CTA (L)		0.86		1		R-W	1
														L-F	3
atpI														A-V	3
	173		58		60			GCT (A) => GTT (V)		0.86		1		S-L	19
														S-F	7
rpoC2
	812		271		283			GCC (A) => GTC (V)		0.86		3
	2087		696		880			ACA (T) => ATA (I)		1
	2299		767		951			CGG (R) => TGG (W)		1
rpoC1
	41		14		14			CCA (P) => CTA (L)		1		2
	182		61		61			TCT (S) => TTT (F)		1
rpoB
	428		143		143			ACT (T) => ATT (I)		1		4
	623		208		209			TCG (S) => TTG (L)		0.86
	2000		667		684			TCT (S) => TTT (F)		1
	2426		809		827			TCA (S) => TTA (L)		0.86
ycf3
	17		6		6			ACA (T) => ATA (I)		0.83		4
	44		15		15			TCT (S) => TTT (F)		1
	185		62		62			ACG (T) => ATG (M)		1
	407		136		136			TCC (S) => TTC (F)		1
accD
	1157		386		421			TCA (S) => TTA (L)		1		2
	1361		454		489			TCA (S) => TTA (L)		1
psbF
	77		26		26			TCT (S) => TTT (F)		1		1
petG
	13		5		5			CTT (L) => TTT (F)		0.86		1
rpl20
	308		103		103			TCA (S) => TTA (L)		0.86		1
clpP
	559		187		187			CAT (H) => TAT (Y)		1		1
petB
	611		204		204			CCA (P) => CTA (L)		1		1
rps8
	167		56		61			TCA (S) => TTA (L)		0.86		1
rpl2
	2		1		1			ACG (T) => ATG (M)		1		1
ndhB
	52		18		18			CTT (L) => TTT (F)		1		15
	149		50		50			TCA (S) => TTA (L)		1
	467		156		156			CCA (P) => CTA (L)		1
	542		181		181			ACG (T) => ATG (M)		1
	586		196		196			CAT (H) => TAT (Y)		1
	611		204		204			TCA (S) => TTA (L)		0.8
	704		235		235			TCC (S) => TTC (F)		1
	707		236		236			ACC (T) => ATC (I)		1
	737		246		246			CCA (P) => CTA (L)		1
	830		277		277			TCA (S) => TTA (L)		1
	836		279		279			TCA (S) => TTA (L)		1
	1102		368		368			CGC (R) => TGC (C)		1
	1112		371		371			TCA (S) => TTA (L)		1
	1193		398		398			TCA (S) => TTA (L)		1
	1481		494		494			CCA (P) => CTA (L)		1
ndhF
	259		87		87			CAC (H) => TAC (Y)		1		5
	290		97		97			TCA (S) => TTA (L)		1
	586		196		196			CTT (L) => TTT (F)		0.8
	1460		487		487			GCC (A) => GTC (V)		0.8
	1745		582		593			ACA (T) => ATA (I)		1
ccsA
	641		214		226			ACT (T) => ATT (I)		0.86		2
	812		271		283			TCA (S) => TTA (L)		1
ndhD
	5		2		2			ACG (T) => ATG (M)		1		3
	62		21		21			TCA (S) => TTA (L)		1
	881		294		294			TCA (S) => TTA (L)		1
ndhG
	155		52		52			CCA (P) => CTA (L)		1		2
	314		105		105			ACA (T) => ATA (I)		0.8
ndhA
	56		19		19			TCG (S) => TTG (L)		1		4
	482		161		161			TCA (S) => TTA (L)		1
	572		191		191			TCA (S) => TTA (L)		1
	1079		360		360			TCC (S) => TTC (F)		1
TOTAL
22
	Anemarrhena asphodeloides
matK	Nt Pos		AA Pos		Align Col			Effect		Score		TOTAL		T-I	5
	481		161		167			CAT (H) => TAT (Y)		1		2		T-M	5
	940		314		320			CAT (H) => TAT (Y)		1				H-Y	6
														P-L	9
rps16														R-C	1
	71		24		24			GCT (A) => GTT (V)		1		1		R-W	2
														L-F	2
atpA														A-V	2
	773		258		258			TCA (S) => TTA (L)		1		1		S-L	22
														S-F	8
atpF
	92		31		31			CCA (P) => CTA (L)		0.86		1
rpoC2
	824		275		287			GCC (A) => GTC (V)		0.86		4
	2093		698		884			ACA (T) => ATA (I)		1
	2296		766		952			CGG (R) => TGG (W)		1
	2903		968		1169			ACT (T) => ATT (I)		1
rpoC1
	41		14		14			CCA (P) => CTA (L)		1		2
	182		61		61			TCT (S) => TTT (F)		1
rpoB
	338		113		113			TCT (S) => TTT (F)		1		7
	473		158		159			TCG (S) => TTG (L)		0.86
	551		184		185			TCA (S) => TTA (L)		1
	566		189		190			TCG (S) => TTG (L)		1
	623		208		209			TCG (S) => TTG (L)		0.86
	2000		667		684			TCT (S) => TTT (F)		1
	2426		809		827			TCA (S) => TTA (L)		0.86
rps14
	80		27		27			TCA (S) => TTA (L)		1		2
	149		50		53			CCA (P) => CTA (L)		1
ycf3
	44		15		15			TCT (S) => TTT (F)		1		4
	185		62		62			ACG (T) => ATG (M)		1
	191		64		64			CCA (P) => CTA (L)		1
	407		136		136			TCC (S) => TTC (F)		1
accD
	26		9		10			ACG (T) => ATG (M)		0.8		3
	715		239		262			CTT (L) => TTT (F)		1
	1157		386		421			TCA (S) => TTA (L)		1
psbF
	77		26		26			TCT (S) => TTT (F)		1		1
rpl20
	308		103		103			TCA (S) => TTA (L)		0.86		1
clpP
	496		166		187			CAT (H) => TAT (Y)		1		1
	psbB
petB
	418		140		140			CGG (R) => TGG (W)		1		2
	611		204		204			CCA (P) => CTA (L)		1
rps8
	182		61		61			TCA (S) => TTA (L)		0.86		1
rpl2
	2		1		1			ACG (T) => ATG (M)		1		1
ndhB
	149		50		50			TCA (S) => TTA (L)		1		13
	467		156		156			CCA (P) => CTA (L)		1
	542		181		181			ACG (T) => ATG (M)		1
	586		196		196			CAT (H) => TAT (Y)		1
	611		204		204			TCA (S) => TTA (L)		0.8
	704		235		235			TCC (S) => TTC (F)		1
	737		246		246			CCA (P) => CTA (L)		1
	830		277		277			TCA (S) => TTA (L)		1
	836		279		279			TCA (S) => TTA (L)		1
	1102		368		368			CGC (R) => TGC (C)		1
	1112		371		371			TCA (S) => TTA (L)		1
	1255		419		419			CAT (H) => TAT (Y)		1
	1481		494		494			CCA (P) => CTA (L)		1
ndhF
	259		87		87			CAC (H) => TAC (Y)		1		4
	290		97		97			TCA (S) => TTA (L)		1
	586		196		196			CTT (L) => TTT (F)		0.8
	1739		580		593			ACA (T) => ATA (I)		1
ccsA
	647		216		226			ACT (T) => ATT (I)		0.86		1
ndhD
	29		10		10			ACG (T) => ATG (M)		1		4
	86		29		29			TCA (S) => TTA (L)		1
	701		234		234			TCG (S) => TTG (L)		1
	905		302		302			TCA (S) => TTA (L)		1
ndhG
	155		52		52			CCA (P) => CTA (L)		1		2
	314		105		105			ACA (T) => ATA (I)		0.8
ndhA
	56		19		19			TCG (S) => TTG (L)		1		4
	482		161		161			TCA (S) => TTA (L)		1
	572		191		191			TCA (S) => TTA (L)		1
	1079		360		360			TCC (S) => TTC (F)		1
TOTAL
22
	Anthericum ramosum
matK	Nt Pos		AA Pos		Align Col			Effect		Score		TOTAL		T-I	4
	52		18		18			CTC (L) => TTC (F)		1		5		T-M	5
	478		160		165			CAT (H) => TAT (Y)		1				H-Y	7
	934		312		317			CAT (H) => TAT (Y)		1				P-L	8
	1282		428		433			CAT (H) => TAT (Y)		1				R-C	1
	1405		469		474			CCG (P) => TCG (S)		0.86				R-W	2
														L-F	4
atpF														A-V	2
	19		7		7			CCC (P) => TCC (S)		0.86		2		S-L	21
	92		31		31			CCA (P) => CTA (L)		0.86				S-F	8
														P-S	4
rpoC2
	812		271		283			GCC (A) => GTC (V)		0.86		4
	1279		427		445			CCG (P) => TCG (S)		0.86
	2278		760		948			CGG (R) => TGG (W)		1
	2860		954		1156			CCG (P) => TCG (S)		0.86
rpoC1
	41		14		14			CCA (P) => CTA (L)		1		3
	80		27		27			ACC (T) => ATC (I)		0.86
	182		61		61			TCT (S) => TTT (F)		1
rpoB
	338		113		113			TCT (S) => TTT (F)		1		5
	473		158		159			TCA (S) => TTA (L)		0.86
	551		184		185			TCA (S) => TTA (L)		1
	566		189		190			TCG (S) => TTG (L)		1
	2000		667		684			TCT (S) => TTT (F)		1
rps14
	80		27		27			TCA (S) => TTA (L)		1		2
	149		50		53			TCA (S) => TTA (L)		1
ycf3
	44		15		15			TCT (S) => TTT (F)		1		4
	185		62		62			ACG (T) => ATG (M)		1
	191		64		64			CCA (P) => CTA (L)		1
	407		136		136			TCC (S) => TTC (F)		1
accD
	1571		524		554			TCA (S) => TTA (L)		1		2
	1775		592		622			TCA (S) => TTA (L)		1
psbF
	77		26		26			TCT (S) => TTT (F)		1		1
rpl20
	308		103		103			TCA (S) => TTA (L)		0.86		1
clpP
	352		118		118			CTC (L) => TTC (F)		0.86		2
	559		187		187			CAT (H) => TAT (Y)		1
petB
	418		140		140			CGG (R) => TGG (W)		1		2
	611		204		204			CCA (P) => CTA (L)		1
rpoA
	368		123		123			TCA (S) => TTA (L)		1		1
rps8
	143		48		48			GCC (A) => GTC (V)		1		2
	182		61		61			TCA (S) => TTA (L)		0.86
rpl2
	2		1		1			ACG (T) => ATG (M)		1		1
ndhB
	149		50		50			TCA (S) => TTA (L)		1		12
	467		156		156			CCA (P) => CTA (L)		1
	542		181		181			ACG (T) => ATG (M)		1
	586		196		196			CAT (H) => TAT (Y)		1
	704		235		235			TCC (S) => TTC (F)		1
	737		246		246			CCA (P) => CTA (L)		1
	830		277		277			TCA (S) => TTA (L)		1
	836		279		279			TCA (S) => TTA (L)		1
	1102		368		368			CGC (R) => TGC (C)		1
	1112		371		371			TCA (S) => TTA (L)		1
	1255		419		419			CAT (H) => TAT (Y)		1
	1481		494		494			CCA (P) => CTA (L)		1
ndhF
	259		87		87			CAC (H) => TAC (Y)		1		6
	290		97		97			TCA (S) => TTA (L)		1
	586		196		196			CTT (L) => TTT (F)		0.8
	1496		499		499			ACG (T) => ATG (M)		0.8
	1754		585		593			ACA (T) => ATA (I)		1
	2005		669		677			CTT (L) => TTT (F)		1
ccsA
	647		216		226			ACT (T) => ATT (I)		0.86		2
	818		273		283			TCA (S) => TTA (L)		1
ndhD
	5		2		2			ACG (T) => ATG (M)		1		4
	62		21		21			TCA (S) => TTA (L)		1
	677		226		226			TCG (S) => TTG (L)		1
	881		294		294			TCA (S) => TTA (L)		1
ndhG
	155		52		52			CCA (P) => CTA (L)		1		2
	314		105		105			ACA (T) => ATA (I)		0.8
ndhA
	56		19		19			TCG (S) => TTG (L)		1		3
	482		161		161			TCA (S) => TTA (L)		1
	1079		360		360			TCC (S) => TTC (F)		1
TOTAL
21
	Chloorophytum rhizopendulum
matK	Nt Pos		AA Pos		Align Col			Effect		Score		TOTAL
	52		18		18			CTC (L) => TTC (F)		1		5				T-I	4
	478		160		165			CAT (H) => TAT (Y)		1						T-M	3
	934		312		317			CAT (H) => TAT (Y)		1						H-Y	7
	1282		428		433			CAT (H) => TAT (Y)		1						P-L	7
	1405		469		474			CCG (P) => TCG (S)		0.86						P-S	5
																R-C	1
atpF																R-W	2
	19		7		7			CCT (P) => TCT (S)		0.86		2				L-F	4
	92		31		31			CCA (P) => CTA (L)		0.86						A-V	1
																S-L	20
rpoC2																S-F	7
	824		275		287			GCC (A) => GTC (V)		0.86		4
	1291		431		449			CCT (P) => TCT (S)		0.86
	2278		760		952			CGG (R) => TGG (W)		1
	2860		954		1160			CCG (P) => TCG (S)		0.86
rpoC1
	41		14		14			CCA (P) => CTA (L)		1		3
	80		27		27			ACC (T) => ATC (I)		0.86
	182		61		61			TCT (S) => TTT (F)		1
rpoB
	338		113		113			TCT (S) => TTT (F)		1		5
	473		158		159			TCA (S) => TTA (L)		0.86
	551		184		185			TCA (S) => TTA (L)		1
	566		189		190			TCG (S) => TTG (L)		1
	2000		667		684			TCT (S) => TTT (F)		1
rps14
	80		27		27			TCA (S) => TTA (L)		1		2
	149		50		53			TCA (S) => TTA (L)		1
ycf3
	407		136		136			TCT (S) => TTT (F)		1		1
atpB
	403		135		135			CCT (P) => TCT (S)		0.86		1
accD
	875		292		423			TCA (S) => TTA (L)		1		1
psbF
	77		26		26			TCT (S) => TTT (F)		1		1
rpl20
	308		103		103			TCA (S) => TTA (L)		0.86		1
clpP
	349		117		118			CTC (L) => TTC (F)		0.86		2
	556		186		187			CAT (H) => TAT (Y)		1
petB
	418		140		140			CGG (R) => TGG (W)		1		2
	611		204		204			CCA (P) => CTA (L)		1
rpoA
	368		123		123			TCA (S) => TTA (L)		1		1
rps8
	182		61		61			TCA (S) => TTA (L)		0.86		1
rpl2
	2		1		1			ACG (T) => ATG (M)		1		1
ndhB
	149		50		50			TCA (S) => TTA (L)		1		12
	467		156		156			CCA (P) => CTA (L)		1
	542		181		181			ACG (T) => ATG (M)		1
	586		196		196			CAT (H) => TAT (Y)		1
	704		235		235			TCC (S) => TTC (F)		1
	737		246		246			CCA (P) => CTA (L)		1
	830		277		277			TCA (S) => TTA (L)		1
	836		279		279			TCA (S) => TTA (L)		1
	1102		368		368			CGC (R) => TGC (C)		1
	1112		371		371			TCA (S) => TTA (L)		1
	1255		419		419			CAT (H) => TAT (Y)		1
	1481		494		494			CCA (P) => CTA (L)		1
ndhF
	259		87		87			CAT (H) => TAT (Y)		1		5
	290		97		97			TCA (S) => TTA (L)		1
	586		196		196			CTT (L) => TTT (F)		0.8
	1754		585		593			ACA (T) => ATA (I)		1
	2005		669		677			CTT (L) => TTT (F)		1
ccsA
	647		216		226			ACT (T) => ATT (I)		0.86		2
	818		273		283			TCA (S) => TTA (L)		1
ndhD
	2		1		1			ACG (T) => ATG (M)		1		4
	59		20		20			TCA (S) => TTA (L)		1
	674		225		225			TCG (S) => TTG (L)		1
	878		293		293			TCA (S) => TTA (L)		1
ndhG
	155		52		52			CCA (P) => CTA (L)		1		2
	314		105		105			ACA (T) => ATA (I)		0.8
ndhA
	56		19		19			TCG (S) => TTG (L)		1		3
	482		161		161			TCA (S) => TTA (L)		1
	1079		360		360			TCC (S) => TTC (F)		1
TOTAL
22

## Sheet: Sheet2
	Chlorophytum comosum	Chlorophytum gallabatense	Allium victorialis	Asparagus officinalis	Anemarrhena asphodeloides	Anthericum ramosum	Chlorophytum rhizopendulum
matK	5	5	4	2	2	5	5
rps16	0	0	0	0	1	0	0
atpA	0	0	1	0	1	0	0
atpI	0	0	2	1	0	0	0
atpF	2	2	0	1	1	2	2
rpoC2	4	4	4	3	4	4	4
rpoC1	3	3	1	2	2	3	3
rpoB	5	5	6	4	7	5	5
rps14	2	2	1	0	2	2	2
ycf3	3	3	3	4	4	4	1
atpB	0	0	0	0	0	0	1
accD	2	2	2	2	3	2	1
psbF	1	1	1	1	1	1	1
petG	0	0	1	1	0	0	0
rpl20	1	1	1	1	1	1	1
clpP	2	2	1	1	1	2	2
petB	2	3	1	1	2	2	2
rpoA	1	1	1	0	0	1	1
rps8	1	1	1	1	1	2	1
rpl2	1	1	0	1	1	1	1
ndhB	12	12	14	15	13	12	12
ndhF	7	7	4	5	4	6	5
ccsA	2	2	1	2	1	2	2
ndhD	3	4	6	3	4	4	4
ndhG	2	2	2	2	2	2	2
ndhA	3	3	4	4	4	3	3

## Sheet: Sheet3
	Chlorophytum comosum	Chlorophytum gallabatense	Allium victorialis	Asparagus officinalis	Anemarrhena asphodeloides	Anthericum ramosum	Chlorophytum rhizopendulum
T-I	4	4	3	7	5	4	4
T-M	5	6	3	4	5	5	3
H-Y	7	7	6	6	6	7	7
P-L	6	6	5	7	9	8	7
P-S	4	4	0	0	0	4	5
R-C	1	1	1	1	1	1	1
R-W	2	2	1	1	2	2	2
L-F	5	5	3	3	2	4	4
A-V	1	1	1	3	2	2	1
S-L	21	22	31	19	22	21	20
S-F	8	8	8	7	8	8	7
