# Supplementary material for: Complete Chloroplast Genomes of Chlorophytum comosum and Chlorophytum gallabatense: Genome Structures, Comparative and Phylogenetic Analysis
Source: Plants (Basel). 2020 Mar 1;9(3):296. doi: 10.3390/plants9030296 (PMC7154914; doi:10.3390/plants9030296)
Supplement: Supplementary file 1 [file plants-09-00296-s001.zip › Supplementary files/S3 SSR.xlsx]

## Sheet: Sheet1
Complete Chloroplast Genomes of Chlorophytum comosum and Chlorophytum gallabatense: Genome Structures, Comparative and Phylogenetic Analysis
	Chlorophytum comosum	Chlorophytum gallabatense	Allium victorialis	Asparagus officinalis	Anemarrhena asphodeloides	Anthericum ramosum	Chlorophytum rhizopendulum
A/T	86	68	64	55	49	73	71
C/G	0	0	1	2	2	2	0
AG/CT	3	3	3	3	2	3	3
AT/AT	11	9	13	10	12	11	11
AAG/CTT	0	0	0	1	0	0	1
AAT/ATT	2	1	0	0	0	0	2
AAAG/CTTT	1	1	1	0	1	1	3
AAAT/ATTT	6	6	7	4	6	6	4
AATC/ATTG	0	0	1	1	0	0	0
AATG/ATTC	1	0	1	1	1	1	1
AATT/AATT	0	0	1	3	0	0	1
ACAT/ATGT	1	1	0	0	0	0	0
ACCT/AGGT	0	0	0	2	0	0	0
AGAT/ATCT	0	0	0	1	0	0	0
ATCC/ATGG	0	0	1	0	0	0	0
AAAAT/ATTTT	0	0	0	1	2	0	0
AAATT/AATTT	0	0	0	0	1	0	0
AAGAT/ATCTT	0	1	0	0	0	0	0
AATAT/ATATT	0	0	0	0	2	0	1
AAAATT/AATTTT	0	0	0	0	0	2	0
AATATC/ATATTG	0	0	0	0	0	6	0
ACCGAT/ATCGGT	0	0	0	0	0	2	0

## Sheet: Sheet2
	Chlorophytum comosum	Chlorophytum gallabatense	Allium victorialis	Asparagus officinalis	Anemarrhena asphodeloides	Anthericum ramosum	Chlorophytum rhizopendulum
Mono	86	68	65	57	51	75	71
Di	14	12	16	13	14	14	14
Tri	2	1	0	1	0	0	3
Tetra	9	8	12	12	8	8	9
Penta	0	1	0	1	5	0	1
Hexa	0	0	0	0	0	10	0
	111	90	93	84	78	107	98
