# Supplementary material for: Complete Chloroplast Genomes of Chlorophytum comosum and Chlorophytum gallabatense: Genome Structures, Comparative and Phylogenetic Analysis
Source: Plants (Basel). 2020 Mar 1;9(3):296. doi: 10.3390/plants9030296 (PMC7154914; doi:10.3390/plants9030296)
Supplement: Supplementary file 1 [file plants-09-00296-s001.zip › Supplementary files/S4 PHYLOGENY.xlsx]

## Sheet: Sheet1
Complete Chloroplast Genomes of Chlorophytum comosum and Chlorophytum gallabatense: Genome Structures, Comparative and Phylogenetic Analysis
Agapanthus coddii	NC-035971
Agave americana	NC-032053
Agave attenuata	KX931447
Albuca kirkii	KX931448
Allium cepa	KM088013
Allium obliquum	NC-037199
Allium prattii	NC-037432
Allium sativum	KY363332
Allium victorialis	NC-077240
Anemarrhena asphodeloides	KX931449
Anthericum ramosum	NC-035972
Aphyllanthes monspeliensis	NC-035968
Asparagus officinalis	NC-034777
Barnardia japonica	MH287351
Beschorneria septentrionalis	KX931451
Camassia scilloides	KX931452
Chlorogalum pomeridianum	KX931453
Chlorophytum comosum	MT076065
chlorophytum gallabatense	MT036265
Chlorophytum rhizopendulum	KX931454
Cordyline indivisa	NC-035998
Dracaena cambodiana	NC-039776
Dracaena cochinchinensis	MF943127
Eustrephus latifolius	KM233639
Hesperaloe campanulata	KX931456
Hesperaloe parviflora	KX931457
Hesperocallis undulata	KX931458
Hesperoyucca whipplei	KX931459
Hosta minor	NC-035999
Hosta ventricosa	KX931460
Iris gatesii	NC-024936
Iris sanguinea	NC-029227
Liriope spicata	NC-042227
Maianthemum bicolor	NC-035970
Maianthemum dilatatum	NC-039133
Manfreda virginica	KX931461
Milla biflora	NC-036000
Narcissus poeticus	NC-039825
Nolina atopocarpa	KX931462
Oziroe biflora	KX931463
Polygonatum cyrtonema	KT630835
Polygonatum sibiricum	KT695605
Polygonatum stenophyllum	NC-035995
Polygonatum verticillatum	KT722981
Schoenolirion croceum	KX931465
Yucca brevifolia	KX931466
Yucca filamentosa	KX931467
Yucca queretaroensis	KX931468
